# Supplementary material for: Genetic liability to inflammatory bowel disease is causally associated with increased risk of erectile dysfunction: Evidence from a bidirectional Mendelian randomization study
Source: Front Genet. 2024 May 9;15:1334972. doi: 10.3389/fgene.2024.1334972 (PMC11112016; doi:10.3389/fgene.2024.1334972)
Supplement: Supplementary file 1 [file DataSheet1.ZIP]

Archive with 9 entries (8 files):
- Supplementary materials/
- Supplementary materials/Supplementary Figure S1.docx
- Supplementary materials/Supplementary Figure S2-S5.docx
- Supplementary materials/Supplementary Table S1.docx
- Supplementary materials/Supplementary Table S2.docx
- Supplementary materials/Supplementary Table S3.docx
- Supplementary materials/Supplementary Table S4.docx
- Supplementary materials/Supplementary Table S5.docx
- Supplementary materials/Supplementary Table S6.xlsx
