# Supplementary material for: Genetic liability to inflammatory bowel disease is causally associated with increased risk of erectile dysfunction: Evidence from a bidirectional Mendelian randomization study
Source: Front Genet. 2024 May 9;15:1334972. doi: 10.3389/fgene.2024.1334972 (PMC11112016; doi:10.3389/fgene.2024.1334972)
Supplement: Supplementary file 1 [file DataSheet1.ZIP › Supplementary materials/Supplementary Table S6.xlsx]

## Sheet: Sheet1
P-IVW	Serum folic acid	Vitamin D	C-reactive protein	Hyperuricemia	Hypertension
IBD	0.758	0.981	0.016	0.286	0.815
UC	0.373	0.389	0.138	0.359	0.711
CD	0.129	0.365	0.015	0.271	0.758

## Sheet: Sheet2
P-IVW	Erectile dysfunction
Serum folic acid	0.429
Vitamin D	0.919
C-reactive protein	0.274
Hyperuricemia	0.843
Hypertension	0.859
Table S6: the findings of two-step MR estimates
